# Supplementary material for: Interaction of Oxygen Molecules with Fe Atom-Doped γ-Graphyne Surfaces: First-Principles Calculations
Source: Nanomaterials (Basel). 2025 Sep 27;15(19):1479. doi: 10.3390/nano15191479 (PMC12526025; doi:10.3390/nano15191479)
Supplement: Supplementary file 1 [file nanomaterials-15-01479-s001.zip]

Archive with 1 entries (1 files):
- nanomaterials-3871363-supplementary.pdf
